# Supplementary material for: Kinetics of the SARS-CoV-2 Antibody Avidity Response Following Infection and Vaccination
Source: Viruses. 2022 Jul 8;14(7):1491. doi: 10.3390/v14071491 (PMC9321390; doi:10.3390/v14071491)
Supplement: Supplementary file 1 [file viruses-14-01491-s001.zip]

Archive with 1 entries (1 files):
- viruses-1726019-supplementary.pdf
